# Supplementary material for: Statistical Learning for Speech Segmentation: Age-Related Changes and Underlying Mechanisms
Source: Psychol Aging. 2018 Sep 24;33(7):1035–44. doi: 10.1037/pag0000292 (PMC6233520; doi:10.1037/pag0000292)
Supplement: Supplementary file 1 [file PAG-2017-1302Suppl.zip]

Archive with 1 entries (1 files):
- Online Supplement.docx
